# Supplementary material for: High-Throughput Sequencing Analysis of the Composition and Diversity of the Bacterial Community in Cinnamomum camphora Soil
Source: Microorganisms. 2021 Dec 30;10(1):72. doi: 10.3390/microorganisms10010072 (PMC8778364; doi:10.3390/microorganisms10010072)
Supplement: Supplementary file 1 [file microorganisms-10-00072-s001.zip › Supplementary Table S1.xlsx]

## Sheet: Supplementary Table S1
Table S1. Soil chemical properties of different plots
	a1	a2	a3	b1	b2	b3
PH	4.30 ± 0.15	4.44 ± 0.18	4.23 ± 0.03	4.47 ± 0.06	4.55 ± 0.25	4.40 ± 0.10
AN (mg/kg)	273.00 ± 6.31 a	221.08 ± 22.30 b	183.17 ± 15.69 cd	199.50 ± 20.18 bcd	173.25 ± 13.21 d	205.92 ± 22.77 bc
AP (mg/kg)	10.13 ± 1.56 bc	8.71 ± 0.87 c	6.34 ± 0.59 d	11.08 ± 1.02 ab	12.41 ± 2.06 ab	13.26 ± 1.28 a
TP (mg/kg)	107.27 ± 16.39 c	84.55 ± 13.64 c	154.24 ± 9.46 b	181.52 ± 11.44 a	170.91 ± 12.03 ab	175.45 ± 19.81 ab
AK (mg/kg)	91.40 ± 5.80 c	76.60 ± 4.71 c	74.60 ± 11.80 c	115.50 ± 17.45 b	165.13 ± 11.70 a	168.20 ± 9.57 a
TK (g/kg)	6.46 ± 0.83 c	7.67 ± 1.01 c	6.29 ± 1.34 c	11.50 ± 0.64 b	14.24 ± 2.47 a	10.24 ± 0.60 b
Each value represents the average ± standard error (n = 5), the different lowercase letters indicate statistically significant differences at P < 0.01 (Significant difference tests were carried out using ANOVA and subsequent post-hoc LSD tests). The a1, a2, and a3 represent the bulk soil of the three sample plots on the upslope, and b1, b2, and b3 represent the bulk soil of the three sample plots…
