# Supplementary material for: High-Throughput Sequencing Analysis of the Composition and Diversity of the Bacterial Community in Cinnamomum camphora Soil
Source: Microorganisms. 2021 Dec 30;10(1):72. doi: 10.3390/microorganisms10010072 (PMC8778364; doi:10.3390/microorganisms10010072)
Supplement: Supplementary file 1 [file microorganisms-10-00072-s001.zip › Supplementary Table S2.xlsx]

## Sheet: Supplementary Table S2
Table S2. The corresponding pathways of the bacterial functions
Pathway1	Pathway2
Metabolism	Carbohydrate metabolism
Metabolism	Lipid metabolism
Metabolism	Metabolism of cofactors and vitamins
Metabolism	Energy metabolism
Metabolism	Amino acid metabolism
Metabolism	Nucleotide metabolism
Metabolism	Biosynthesis of other secondary metabolites
Metabolism	Metabolism of terpenoids and polyketides
Metabolism	Xenobiotics biodegradation and metabolism
Metabolism	Metabolism of other amino acids
Metabolism	Glycan biosynthesis and metabolism
Genetic Information Processing	Translation
Metabolism	Global and overview maps
Human Diseases	Drug resistance: Antimicrobial
Human Diseases	Drug resistance: Antineoplastic
Environmental Information Processing	Membrane transport
Environmental Information Processing	Signal transduction
Cellular Processes	Cellular community - prokaryotes
Cellular Processes	Cell motility
Genetic Information Processing	Folding, sorting and degradation
Genetic Information Processing	Transcription
Genetic Information Processing	Replication and repair
Organismal Systems	Endocrine system
Environmental Information Processing	Signaling molecules and interaction
Cellular Processes	Cell growth and death
Cellular Processes	Transport and catabolism
Organismal Systems	Aging
Organismal Systems	Circulatory system
Organismal Systems	Development
Cellular Processes	Cellular community - eukaryotes
Organismal Systems	Immune system
Organismal Systems	Environmental adaptation
Organismal Systems	Nervous system
Organismal Systems	Sensory system
Human Diseases	Endocrine and metabolic diseases
Organismal Systems	Excretory system
Organismal Systems	Digestive system
Human Diseases	Neurodegenerative diseases
Human Diseases	Substance dependence
Human Diseases	Infectious diseases: Bacterial
Human Diseases	Infectious diseases: Parasitic
Human Diseases	Infectious diseases: Viral
Human Diseases	Cancers: Overview
Human Diseases	Cancers: Specific types
Human Diseases	Immune diseases
Human Diseases	Cardiovascular diseases
